# Supplementary material for: A new species of Hyalella (Crustacea, Amphipoda, Hyalellidae) from the Puna biogeographic province in Argentina
Source: Zookeys. 2019 Jul 22;865:87–102. doi: 10.3897/zookeys.865.32878 (PMC6663931; doi:10.3897/zookeys.865.32878)
Supplement: XML Treatment for Hyalella puna [file zookeys.865.32878-treatment1.xml]

<!DOCTYPE tp:taxon-treatment
  PUBLIC "-//TaxonX//DTD Taxonomic Treatment Publishing DTD v0 20100105//EN" "tax-treatment-NSO.dtd">
<tp:taxon-treatment xmlns:tp="http://www.plazi.org/taxpub"><tp:treatment-meta><kwd-group><label>Taxon classification</label><kwd><named-content xmlns:xlink="http://www.w3.org/1999/xlink" content-type="kingdom">Animalia</named-content></kwd><kwd><named-content xmlns:xlink="http://www.w3.org/1999/xlink" content-type="order">Amphipoda</named-content></kwd><kwd><named-content xmlns:xlink="http://www.w3.org/1999/xlink" content-type="family">Hyalellidae</named-content></kwd></kwd-group><mixed-citation publication-type="journal"><person-group><name><surname>Peralta</surname><given-names>Marcela Alejandra</given-names></name><name><surname>Miranda</surname><given-names>Águeda Verónica Isa</given-names></name></person-group><article-title>A new species of <italic><tp:taxon-name><tp:taxon-name-part taxon-name-part-type="genus" reg="Hyalella">Hyalella</tp:taxon-name-part></tp:taxon-name></italic> (<tp:taxon-name><tp:taxon-name-part taxon-name-part-type="subphylum">Crustacea</tp:taxon-name-part></tp:taxon-name>, <tp:taxon-name><tp:taxon-name-part taxon-name-part-type="order">Amphipoda</tp:taxon-name-part></tp:taxon-name>, <tp:taxon-name><tp:taxon-name-part taxon-name-part-type="family">Hyalellidae</tp:taxon-name-part></tp:taxon-name>) from the Puna biogeographic province in Argentina</article-title><source>Zookeys</source><day>22</day><month>7</month><year>2019</year><volume>865</volume><fpage>87</fpage><lpage>102</lpage><pub-id pub-id-type="doi">10.3897/zookeys.865.32878</pub-id></mixed-citation></tp:treatment-meta><tp:nomenclature><tp:taxon-name>
                  <object-id xmlns:xlink="http://www.w3.org/1999/xlink" content-type="arpha" xlink:type="simple">89210024-a24c-45e6-8677-08c621518009</object-id>
                  <tp:taxon-name-part taxon-name-part-type="genus" reg="Hyalella">Hyalella</tp:taxon-name-part>
                  <tp:taxon-name-part taxon-name-part-type="species" reg="puna">puna</tp:taxon-name-part>
                  <object-id xmlns:xlink="http://www.w3.org/1999/xlink" content-type="zoobank" xlink:type="simple">http://zoobank.org/1EEAB3A6-AF20-4FE2-925D-383AA5E09AC4</object-id>
                </tp:taxon-name><tp:taxon-status xmlns:xlink="http://www.w3.org/1999/xlink" xlink:type="simple">sp. n.</tp:taxon-status><xref ref-type="fig" rid="F1">Figs 1</xref><xref ref-type="fig" rid="F2">, 2</xref><xref ref-type="fig" rid="F3">, 3</xref><xref ref-type="fig" rid="F4">, 4</xref><xref ref-type="fig" rid="F5">, 5</xref><xref ref-type="fig" rid="F6">, 6</xref><xref ref-type="fig" rid="F7">, 7</xref></tp:nomenclature><tp:treatment-sec sec-type="type material" id="SECID0ETIAC"><title>Type material.</title><p><bold><italic>Holotype</italic></bold>: Argentina: ♂, 7.42 mm; Salta, La Poma; <named-content xmlns:xlink="http://www.w3.org/1999/xlink" content-type="dwc:verbatimCoordinates" xlink:type="simple"><named-content content-type="geo-json" specific-use="{&#34;type&#34;:&#34;Point&#34;,&#34;coordinates&#34;:[-66.783333,-24.500000]}" id="NCID0EBJAC" xlink:type="simple">24°30'S, 66°47'W</named-content></named-content>; 4,400 m a.s.l.; 11 Nov. 2000; C. Locascio de Mitrovich leg.; peatbog close to Santa Rosa de los Pastos Grandes, depth 5 cm (<abbrev xmlns:xlink="http://www.w3.org/1999/xlink" content-type="institution" xlink:title="Crustaceans Collection of Fundación Miguel Lillo, Tucumán, Argentina" id="ABBRID0EGJAC" xlink:type="simple">FML</abbrev>-CRUST 01261).</p><p><bold><italic>Paratypes</italic></bold>: Argentina: ♀; same data as for holotype (<abbrev xmlns:xlink="http://www.w3.org/1999/xlink" content-type="institution" xlink:title="Crustaceans Collection of Fundación Miguel Lillo, Tucumán, Argentina" id="ABBRID0ESJAC" xlink:type="simple">FML</abbrev>-CRUST 01262). 9 ♂♂; same data as for holotype (<abbrev xmlns:xlink="http://www.w3.org/1999/xlink" content-type="institution" xlink:title="Crustaceans Collection of Fundación Miguel Lillo, Tucumán, Argentina" id="ABBRID0EXJAC" xlink:type="simple">FML</abbrev>-CRUST 01263). 6 ♀♀ same data as for holotype (<abbrev xmlns:xlink="http://www.w3.org/1999/xlink" content-type="institution" xlink:title="Crustaceans Collection of Fundación Miguel Lillo, Tucumán, Argentina" id="ABBRID0E3JAC" xlink:type="simple">FML</abbrev>-CRUST 01264).</p></tp:treatment-sec><tp:treatment-sec sec-type="material" id="SECID0EBKAC"><title>Other material.</title><p>Argentina: 9 ♂♂, 9 ♀♀; Salta, Vega Los Patos; <named-content xmlns:xlink="http://www.w3.org/1999/xlink" content-type="dwc:verbatimCoordinates" xlink:type="simple"><named-content content-type="geo-json" specific-use="{&#34;type&#34;:&#34;Point&#34;,&#34;coordinates&#34;:[-66.900000,-25.383333]}" id="NCID0EKKAC" xlink:type="simple">25°23'S, 66°54'W</named-content></named-content>; 4,120 m a.s.l; 25 Jan 2010; C. Locascio de Mitrovich leg. (<abbrev xmlns:xlink="http://www.w3.org/1999/xlink" content-type="institution" xlink:title="Crustaceans Collection of Fundación Miguel Lillo, Tucumán, Argentina" id="ABBRID0EPKAC" xlink:type="simple">FML</abbrev>-CRUST 01265). 9 ♂♂, 8 ♀♀; Jujuy, Cuenca Pozuelos, Pocitos; <named-content xmlns:xlink="http://www.w3.org/1999/xlink" content-type="dwc:verbatimCoordinates" xlink:type="simple"><named-content content-type="geo-json" specific-use="{&#34;type&#34;:&#34;Point&#34;,&#34;coordinates&#34;:[-66.000000,-22.450000]}" id="NCID0EXKAC" xlink:type="simple">22°27'S, 66°00'W</named-content></named-content>; 3,650 m a.s.l.; 23 Jan 2010; A. González Aschem leg.; Physicochemical water parameters, temperature 14 °C, pH 7.5, 0.24 ms conductivity, 157 ppm total solids, 5.2 mg/l OD, sat.O2: 3.2, depth 20 cm (<abbrev xmlns:xlink="http://www.w3.org/1999/xlink" content-type="institution" xlink:title="Crustaceans Collection of Fundación Miguel Lillo, Tucumán, Argentina" id="ABBRID0E3KAC" xlink:type="simple">FML</abbrev>-CRUST 01200).</p></tp:treatment-sec><tp:treatment-sec sec-type="Type-locality" id="SECID0EBLAC"><title>Type-locality.</title><p>Argentina, Salta, La Poma; <named-content xmlns:xlink="http://www.w3.org/1999/xlink" content-type="dwc:verbatimCoordinates" xlink:type="simple"><named-content content-type="geo-json" specific-use="{&#34;type&#34;:&#34;Point&#34;,&#34;coordinates&#34;:[-66.783333,-24.500000]}" id="NCID0EKLAC" xlink:type="simple">24°30'S, 66°47'W</named-content></named-content>; 4,400 m a.s.l.; peatbog close to Santa Rosa de los Pastos Grandes, depth 5 cm; 11 Nov. 2000; C. Locascio de Mitrovich leg.</p></tp:treatment-sec><tp:treatment-sec sec-type="diagnosis" id="SECID0EPLAC"><title>Diagnosis.</title><p>Body with dorso-posterior flanges on pleonites I–III. Eyes pigmented, ovoid. Antenna 1 shorter than antenna 2. Palp of maxilla 1 longer than wide, reaching almost half of distance between base of palp and base of setae on outer plate; inner plate slender, with two strong and papposerrate apical setae. Inner plate of maxilla 2 with two unequal strong papposerrate setae on inner margin. Propodus of gnathopod 1 length less than two times its maximum width, hammer-shaped, inner face with seven serrate setae; comb-scales on disto-posterior and disto-anterior border. Propodus of gnathopod 2 ovate, palm shorter than posterior margin, without notch, slope transverse, anterior edge smooth. Uropod 1 not sexually dimorphic. Peduncle of uropod 3 with three strong and two thin distal setae and other thin marginal setae; ramus shorter than peduncle. Six pair of sternal gills on pereionites II–VII.</p><!--PageBreak --></tp:treatment-sec><tp:treatment-sec sec-type="etymology" id="SECID0EVLAC"><title>Etymology.</title><p>Species name refers to the Puna biogeographic province.</p></tp:treatment-sec><tp:treatment-sec sec-type="habitat" id="SECID0E1LAC"><title>Habitat.</title><p>Freshwater, epigean.</p></tp:treatment-sec><tp:treatment-sec sec-type="Accompanying fauna and algae" id="SECID0E6LAC"><title>Accompanying fauna and algae.</title><p><tp:taxon-name><tp:taxon-name-part taxon-name-part-type="order">Diptera</tp:taxon-name-part></tp:taxon-name> (<tp:taxon-name><tp:taxon-name-part taxon-name-part-type="family">Chironomidae</tp:taxon-name-part></tp:taxon-name>), <tp:taxon-name><tp:taxon-name-part taxon-name-part-type="order">Coleoptera</tp:taxon-name-part></tp:taxon-name> (<tp:taxon-name><tp:taxon-name-part taxon-name-part-type="family">Staphylinidae</tp:taxon-name-part></tp:taxon-name> and <tp:taxon-name><tp:taxon-name-part taxon-name-part-type="family">Elmidae</tp:taxon-name-part></tp:taxon-name>); <tp:taxon-name><tp:taxon-name-part taxon-name-part-type="suborder">Heteroptera</tp:taxon-name-part></tp:taxon-name>; <tp:taxon-name><tp:taxon-name-part taxon-name-part-type="order">Ephemeroptera</tp:taxon-name-part></tp:taxon-name>; <tp:taxon-name><tp:taxon-name-part taxon-name-part-type="subphylum">Crustacea</tp:taxon-name-part></tp:taxon-name><tp:taxon-name><tp:taxon-name-part taxon-name-part-type="subclass">Copepoda</tp:taxon-name-part></tp:taxon-name> (<tp:taxon-name><tp:taxon-name-part taxon-name-part-type="order">Cyclopoida</tp:taxon-name-part></tp:taxon-name> and <tp:taxon-name><tp:taxon-name-part taxon-name-part-type="order">Harpacticoida</tp:taxon-name-part></tp:taxon-name>); anuran tadpoles; algae <italic><tp:taxon-name><tp:taxon-name-part taxon-name-part-type="genus" reg="Nostoc">Nostoc</tp:taxon-name-part></tp:taxon-name></italic>.</p></tp:treatment-sec><tp:treatment-sec sec-type="description" id="SECID0EDOAC"><title>Description of Holotype male.</title><p>Size, 7.42 mm. Head smaller than first two thoracic segments. Eyes pigmented, large, ovoid. Body with dorso-posterior flanges on pleonites I–III. Epimeral plate I round, plates II and III acuminate. Coxae I to III subequal in size and shape, slightly overlapping. Acumination in coxae absent. Coxa III narrower than IV. Coxa IV as wide as deep, excavated posteriorly. Posterior lobe of coxa V deeper than anterior lobe. Anterior lobe of coxa VI small (Figs <xref ref-type="fig" rid="F1">1A</xref>, <xref ref-type="fig" rid="F7">7</xref>).</p><fig id="F1" position="float" orientation="portrait"><object-id xmlns:xlink="http://www.w3.org/1999/xlink" content-type="doi" xlink:type="simple">10.3897/zookeys.865.32878.figure1</object-id><object-id xmlns:xlink="http://www.w3.org/1999/xlink" content-type="arpha" xlink:type="simple">66bfaf06-e967-4285-bb24-f8908f3c8afb</object-id><label>Figure 1.</label><caption><p><italic><tp:taxon-name><tp:taxon-name-part taxon-name-part-type="genus" reg="Hyalella">Hyalella</tp:taxon-name-part><tp:taxon-name-part taxon-name-part-type="species" reg="puna">puna</tp:taxon-name-part></tp:taxon-name></italic> sp. n., male holotype. <bold>A</bold> lateral view of habitus <bold>B</bold> antenna 1 <bold>C</bold> antenna 2 <bold>D</bold> labrum <bold>E</bold> right mandible <bold>F</bold> left mandible, arrow indicates detail of incisor and lacinia.</p></caption><graphic xmlns:xlink="http://www.w3.org/1999/xlink" xlink:href="zookeys-865-087-g001.jpg" position="float" orientation="portrait" xlink:type="simple" id="oo_319059.jpg"><uri content-type="original_file" xlink:type="simple">https://binary.pensoft.net/fig/319059</uri></graphic></fig><p>Antenna 1 (Fig. <xref ref-type="fig" rid="F1">1B</xref>) much shorter than antenna 2 but longer than peduncle of latter; peduncle longer than head, all segments of peduncle with group of plumose or simple setae and microtrichs, first segment ⅓ longer than second one, third segment slightly shorter than second. Flagellum of nine articles, with group of simple setae, 1–2 aesthetascs per article occurring distally between articles 2–7, distal article with group of eight long setae.</p><p>Antenna 2 (Fig. <xref ref-type="fig" rid="F1">1C</xref>) with peduncle longer than head, article 4 slightly shorter than article 5; articles 3–5 with distal groups of simple setae and microtrichs; article 4 and 5 with medial plumose simple setae. Flagellum with 12 articles, distally with group of five simple setae, each article with distal group of simple setae and medial microtrichs.</p><p>Labrum (Fig. <xref ref-type="fig" rid="F1">1D</xref>) ventral margin truncate, covered by short distal setules.</p><p>Mandibles basic amphipodan type (sensu <xref ref-type="bibr" rid="B26">Watling 1993</xref>); each with well-developed molar large, cylindrical, triturative. Left mandible (Fig. <xref ref-type="fig" rid="F1">1F</xref>) incisor 6-denticulate (three short, three long); lacinia 5-denticulate; setal row with four pappose setae. Right mandible (Fig. <xref ref-type="fig" rid="F1">1E</xref>) incisor 8-denticulate (four short, four long); lacinia complex, with multi-denticles, setal row with four pappose setae.</p><p>Lower lip (Fig. <xref ref-type="fig" rid="F2">2A</xref>) outer lobes rounded with distal, internal, and external setules, mandibular projection of outer lobes truncated.</p><fig id="F2" position="float" orientation="portrait"><object-id xmlns:xlink="http://www.w3.org/1999/xlink" content-type="doi" xlink:type="simple">10.3897/zookeys.865.32878.figure2</object-id><object-id xmlns:xlink="http://www.w3.org/1999/xlink" content-type="arpha" xlink:type="simple">cbc90d7e-28a4-40c6-9aa9-412dd99f8d35</object-id><label>Figure 2.</label><caption><p><italic><tp:taxon-name><tp:taxon-name-part taxon-name-part-type="genus" reg="Hyalella">Hyalella</tp:taxon-name-part><tp:taxon-name-part taxon-name-part-type="species" reg="puna">puna</tp:taxon-name-part></tp:taxon-name></italic> sp. n., male holotype. <bold>A</bold> lower lip <bold>B</bold> maxilla 1, arrows indicate details of seta from outer plate and palp <bold>C</bold> maxilla 2 <bold>D</bold> right maxilliped. Scale bars: 0.1mm.</p></caption><graphic xmlns:xlink="http://www.w3.org/1999/xlink" xlink:href="zookeys-865-087-g002.jpg" position="float" orientation="portrait" xlink:type="simple" id="oo_319060.jpg"><uri content-type="original_file" xlink:type="simple">https://binary.pensoft.net/fig/319060</uri></graphic></fig><p>Maxilla 1 (Fig. <xref ref-type="fig" rid="F2">2B</xref>) palp uniarticulated, reaching almost half of the distance between base of palp and base of setae on outer plate; nine serrate distal setae on outer plate; inner plate slender, shorter than outer plate, bearing two apical papposerrate setae.</p><p>Maxilla 2 (Fig. <xref ref-type="fig" rid="F2">2C</xref>) inner plate subequal in length to outer plate; inner plate with two unequal robust papposerrate setae proximally on inner margin; outer plate with several apical simple setae; outer and inner plates with several setules.</p><p>Maxilliped (Fig. <xref ref-type="fig" rid="F2">2D</xref>) inner plate apically rounded, longer than wide, with three cuspidate setae, apex and inner margins with pappose and simple setae; outer plate with apical and medial simple setae; palp longer than outer plate, with four articles; inner margins of articles 2 and 3 with long simple setae; outer distal face of article 3 with cluster of simple setae, distal margin with simple and serrated setae; article 4 unguiform, shorter than article 3, distal setae simple and shorter than nail.</p><p>Coxal gills (Fig. <xref ref-type="fig" rid="F4">4A–C</xref>) on gnathopod 2 to pereiopod 6, sac-like. Sternal gills tubular on pereionites II–VII (Fig. <xref ref-type="fig" rid="F4">4A–D</xref>).</p><!--PageBreak --><p>Gnathopod 1 (Fig. <xref ref-type="fig" rid="F3">3A, B</xref>) subchelate; basis and ischium with cluster of setae on disto-posterior border; carpus longer than wide, with strong and wide concave posterior lobe, border pectinate and with several serrate setae; propodus length less than two times maximum width, hammer-shaped, without setae on anterior border, inner <!--PageBreak --><!--PageBreak --><!--PageBreak -->face with seven serrate setae, and small simple setae, comb-scales on disto-posterior and disto-anterior border, palm slope slightly transverse, margin convex, palm angle with two cuspidate setae with accessory seta; dactylus claw-like, congruent with palm. Palmar Index (sensu <xref ref-type="bibr" rid="B19">Ruffo 1973</xref>) = 0.34.</p><fig id="F3" position="float" orientation="portrait"><object-id xmlns:xlink="http://www.w3.org/1999/xlink" content-type="doi" xlink:type="simple">10.3897/zookeys.865.32878.figure3</object-id><object-id xmlns:xlink="http://www.w3.org/1999/xlink" content-type="arpha" xlink:type="simple">c66164ef-0e88-4383-ba5a-eb576238993d</object-id><label>Figure 3.</label><caption><p><italic><tp:taxon-name><tp:taxon-name-part taxon-name-part-type="genus" reg="Hyalella">Hyalella</tp:taxon-name-part><tp:taxon-name-part taxon-name-part-type="species" reg="puna">puna</tp:taxon-name-part></tp:taxon-name></italic> sp. n., male holotype. <bold>A</bold> gnathopod 1 <bold>B</bold> gnathopod 1, detail of propodus and dactylus <bold>C</bold> gnathopod 2 carpus, propodus and dactylus <bold>D</bold> gnathopod 2, detail of propodus, and dactylus.</p></caption><graphic xmlns:xlink="http://www.w3.org/1999/xlink" xlink:href="zookeys-865-087-g003.jpg" position="float" orientation="portrait" xlink:type="simple" id="oo_319061.jpg"><uri content-type="original_file" xlink:type="simple">https://binary.pensoft.net/fig/319061</uri></graphic></fig><p>Gnathopod 2 (Fig. <xref ref-type="fig" rid="F3">3C, D</xref>) subchelate; posterior lobe of carpus elongated, border pectinate with several serrate setae; propodus ovate, comb-scales on disto-posterior margin, palm margin shorter than posterior margin, slope transverse, palm margin straight and regular with several strong short and medium-length setae, few long setae, anterior edge smooth, disto-anterior border with cluster of thin simple setae, palm angle with two cuspidate setae with an accessory seta; dactylus claw-like with several endal setae and comb-scales, congruent with palm, with one thin plumose seta dorsally. Palmar Index (sensu <xref ref-type="bibr" rid="B19">Ruffo 1973</xref>) = 0.48.</p><p>Pereiopods 3–4 (Fig. <xref ref-type="fig" rid="F4">4A, B</xref>) similar in size and shape; posterior margins of carpus and propodus with cuspidate and simple setae, posterior margin of merus with simple setae; dactylus less than half the length of propodus, with a plumose seta. Coxal plates: pereiopod 3: longer than wide; pereiopod 4: excavated posteriorly, as long as wide; all coxal plates with small simple setae on margins.</p><fig id="F4" position="float" orientation="portrait"><object-id xmlns:xlink="http://www.w3.org/1999/xlink" content-type="doi" xlink:type="simple">10.3897/zookeys.865.32878.figure4</object-id><object-id xmlns:xlink="http://www.w3.org/1999/xlink" content-type="arpha" xlink:type="simple">47dde338-e0f9-4a01-ab5c-372505fe1f81</object-id><label>Figure 4.</label><caption><p><italic><tp:taxon-name><tp:taxon-name-part taxon-name-part-type="genus" reg="Hyalella">Hyalella</tp:taxon-name-part><tp:taxon-name-part taxon-name-part-type="species" reg="puna">puna</tp:taxon-name-part></tp:taxon-name></italic> sp. n., male holotype. <bold>A</bold> pereiopod 3 <bold>B</bold> pereiopod 4 <bold>C</bold> pereiopod 5 <bold>D</bold> pereiopod 6 <bold>E</bold> pereiopod 7. Scale bar: 0.2 mm.</p></caption><graphic xmlns:xlink="http://www.w3.org/1999/xlink" xlink:href="zookeys-865-087-g004.jpg" position="float" orientation="portrait" xlink:type="simple" id="oo_319062.jpg"><uri content-type="original_file" xlink:type="simple">https://binary.pensoft.net/fig/319062</uri></graphic></fig><p>Pereiopods 5–7 (Fig. <xref ref-type="fig" rid="F4">4C–E</xref>) pereiopod 5 distinctly shorter than 6 and 7, the latter two subequal in length; posterior margin of basis of pereiopods 5–7 expanded (more so in 5 and 7 than in 6) and finely serrate; anterior margins of merus, carpus and propodus with ten marginal clusters of 2–6 cuspidate seta; dactylus less than half the length of propodus, with a plumose seta. Coxal plates: pereiopod 5: wider than long, with two lobes, posterior lobe longer; pereiopod 6: wider than long, with two lobes, anterior lobe much reduced; pereiopod 7: wider than long; all coxal plates with small simple setae on margins.</p><p>Pleopods (Fig. <xref ref-type="fig" rid="F5">5A</xref>) all similar, peduncle shorter than rami, biramous, rami multi-annulated and bearing long plumose setae.</p><fig id="F5" position="float" orientation="portrait"><object-id xmlns:xlink="http://www.w3.org/1999/xlink" content-type="doi" xlink:type="simple">10.3897/zookeys.865.32878.figure5</object-id><object-id xmlns:xlink="http://www.w3.org/1999/xlink" content-type="arpha" xlink:type="simple">e69564a5-86a6-4559-b3bc-f48e7dbd59ba</object-id><label>Figure 5.</label><caption><p><italic><tp:taxon-name><tp:taxon-name-part taxon-name-part-type="genus" reg="Hyalella">Hyalella</tp:taxon-name-part><tp:taxon-name-part taxon-name-part-type="species" reg="puna">puna</tp:taxon-name-part></tp:taxon-name></italic> sp. n., male holotype. <bold>A</bold> pleopod 3 <bold>B</bold> uropod 1 <bold>C</bold> uropod 2 <bold>D</bold> uropod 3 <bold>E</bold> telson <bold>F</bold> telson of male paratype. Scale bars: 0.1mm.</p></caption><graphic xmlns:xlink="http://www.w3.org/1999/xlink" xlink:href="zookeys-865-087-g005.jpg" position="float" orientation="portrait" xlink:type="simple" id="oo_319063.jpg"><uri content-type="original_file" xlink:type="simple">https://binary.pensoft.net/fig/319063</uri></graphic></fig><p>Uropod 1 (Fig. <xref ref-type="fig" rid="F5">5B</xref>) peduncle longer than rami, with a longitudinal row of three cuspidate setae on dorsal surface and two additional distal setae; rami subequal in length; outer ramus with two dorsal and four distal cuspidate setae; inner ramus with three dorsal and six terminal setae; without curved seta on inner side of inner ramus.</p><p>Uropod 2 (Fig. <xref ref-type="fig" rid="F5">5C</xref>) shorter than uropod 1; peduncle with three setae in a longitudinal row; rami subequal; inner ramus with one dorsal cuspidate seta, apex with six cuspidate setae; outer ramus with two cuspidate setae, one of them shorter, distributed along the ramus, and apex with four cuspidate setae.</p><p>Uropod 3 (Fig. <xref ref-type="fig" rid="F5">5D</xref>) shorter than peduncle of uropod 1, as long as peduncle of uropod 2; peduncle quadrate, wider than ramus, with three strong and two thin distal setae and other thin marginal setae; outer ramus uniarticulated, shorter than peduncle, basal width 1.5 times or less tip of ramus, with four simple distal setae, one very short cuspidate seta with accessory seta.</p><p>Telson (Fig. <xref ref-type="fig" rid="F5">5E</xref>) wider than long, entire, apically rounded, bearing two long simple setae symmetrically distributed on distal margin, and three or four small plumose setae close to each main seta, occasionally with four long simple setae on apical margin (Fig. <xref ref-type="fig" rid="F5">5F</xref>).</p><!--PageBreak --><!--PageBreak --></tp:treatment-sec><tp:treatment-sec sec-type="description" id="SECID0EHIAE"><title>Characters of female that differ from male.</title><p>Female mean body size: 7.78 mm (7 individuals). Presence of foliaceous oostegites, with curl-tipped setae on the margin, on pereionites II–V (Fig. <xref ref-type="fig" rid="F6">6B</xref>). Both pairs of gnathopods in females similar in size and shape, inner face of propodus of gnathopod 1 with seven serrate setae (Fig. <xref ref-type="fig" rid="F6">6A</xref>). Gnathopod 2 (Fig. <xref ref-type="fig" rid="F6">6B</xref>) different from male gnathopod 2 in shape and smaller, propodus <!--PageBreak -->subrectangular, 2–3 times as long as its maximum width, with row of five serrate setae on inner face, palm transverse, subchelate.</p><fig id="F6" position="float" orientation="portrait"><object-id xmlns:xlink="http://www.w3.org/1999/xlink" content-type="doi" xlink:type="simple">10.3897/zookeys.865.32878.figure6</object-id><object-id xmlns:xlink="http://www.w3.org/1999/xlink" content-type="arpha" xlink:type="simple">6b46b4b9-6666-440a-bb6e-af7a071bdfdb</object-id><label>Figure 6.</label><caption><p><italic><tp:taxon-name><tp:taxon-name-part taxon-name-part-type="genus" reg="Hyalella">Hyalella</tp:taxon-name-part><tp:taxon-name-part taxon-name-part-type="species" reg="puna">puna</tp:taxon-name-part></tp:taxon-name></italic> sp. n., female. <bold>A</bold> gnathopod 1, propodus and dactylus <bold>B</bold> gnathopod 2. Scale bars: 0.1mm.</p></caption><graphic xmlns:xlink="http://www.w3.org/1999/xlink" xlink:href="zookeys-865-087-g006.jpg" position="float" orientation="portrait" xlink:type="simple" id="oo_319064.jpg"><uri content-type="original_file" xlink:type="simple">https://binary.pensoft.net/fig/319064</uri></graphic></fig></tp:treatment-sec><tp:treatment-sec sec-type="variability" id="SECID0EXJAE"><title>Variability.</title><p>Measurements: Body length ranged from 7.42 to 8.80 mm (males) and 7.33 to 8.13 mm (females). Male mean body size: 7.89 mm (10 individuals). Female mean body size: 7.78 mm (7 individuals). The number of articles of flagellum in antenna 1 varied from 7 to 10 (males) and 7 to 11 (females). In antenna 2 this number ranged from 9 to 14 (males) and 8 to 13 (females).</p><!--PageBreak --></tp:treatment-sec><tp:treatment-sec sec-type="Taxonomic remarks" id="SECID0E4JAE"><title>Taxonomic remarks.</title><p>This new species can be distinguished from the other Argentine species of <italic><tp:taxon-name><tp:taxon-name-part taxon-name-part-type="genus" reg="Hyalella">Hyalella</tp:taxon-name-part></tp:taxon-name></italic> by the flanges on pleonites I, II and III. Beyond this, <italic><tp:taxon-name><tp:taxon-name-part taxon-name-part-type="genus" reg="Hyalella">Hyalella</tp:taxon-name-part><tp:taxon-name-part taxon-name-part-type="species" reg="puna">puna</tp:taxon-name-part></tp:taxon-name></italic> sp. n. is similar to <italic><tp:taxon-name><tp:taxon-name-part taxon-name-part-type="genus" reg="Hyalella">H.</tp:taxon-name-part><tp:taxon-name-part taxon-name-part-type="species" reg="kochi">kochi</tp:taxon-name-part></tp:taxon-name></italic> in its general morphology, but bearing six sternal gills from pereionites II to VII (<italic><tp:taxon-name><tp:taxon-name-part taxon-name-part-type="genus" reg="Hyalella">H.</tp:taxon-name-part><tp:taxon-name-part taxon-name-part-type="species" reg="kochi">kochi</tp:taxon-name-part></tp:taxon-name></italic>: five sternal gills on pereionites III–VII); ramus of uropod 3 shorter than its peduncle (<italic><tp:taxon-name><tp:taxon-name-part taxon-name-part-type="genus" reg="Hyalella">H.</tp:taxon-name-part><tp:taxon-name-part taxon-name-part-type="species" reg="kochi">kochi</tp:taxon-name-part></tp:taxon-name></italic>: ramus and peduncle equal in length); male uropod 1 without curved seta on inner ramus (<italic><tp:taxon-name><tp:taxon-name-part taxon-name-part-type="genus" reg="Hyalella">H.</tp:taxon-name-part><tp:taxon-name-part taxon-name-part-type="species" reg="kochi">kochi</tp:taxon-name-part></tp:taxon-name></italic>: with curved seta); palp of maxilla 1 longer than wide, reaching almost half of the distance between base of palp and base of setae on outer plate (<italic><tp:taxon-name><tp:taxon-name-part taxon-name-part-type="genus" reg="Hyalella">H.</tp:taxon-name-part><tp:taxon-name-part taxon-name-part-type="species" reg="kochi">kochi</tp:taxon-name-part></tp:taxon-name></italic>: shorter palp); and inner plate of maxilla 2 with two strong pappose setae on inner margin (<italic><tp:taxon-name><tp:taxon-name-part taxon-name-part-type="genus" reg="Hyalella">H.</tp:taxon-name-part><tp:taxon-name-part taxon-name-part-type="species" reg="kochi">kochi</tp:taxon-name-part></tp:taxon-name></italic>: inner plate of maxilla 2 with only one pappose seta).</p><p>Table <xref ref-type="table" rid="T1">1</xref> presents a comparison of the main morphological characters of <italic><tp:taxon-name><tp:taxon-name-part taxon-name-part-type="genus" reg="Hyalella">H.</tp:taxon-name-part><tp:taxon-name-part taxon-name-part-type="species" reg="puna">puna</tp:taxon-name-part></tp:taxon-name></italic> sp. n. and the other Argentinian <italic><tp:taxon-name><tp:taxon-name-part taxon-name-part-type="genus" reg="Hyalella">Hyalella</tp:taxon-name-part></tp:taxon-name></italic> species from high elevations, namely <italic><tp:taxon-name><tp:taxon-name-part taxon-name-part-type="genus" reg="Hyalella">H.</tp:taxon-name-part><tp:taxon-name-part taxon-name-part-type="species" reg="kochi">kochi</tp:taxon-name-part></tp:taxon-name></italic> and <italic><tp:taxon-name><tp:taxon-name-part taxon-name-part-type="genus" reg="Hyalella">H.</tp:taxon-name-part><tp:taxon-name-part taxon-name-part-type="species" reg="fossamancinii">fossamancinii</tp:taxon-name-part></tp:taxon-name></italic> (see Fig. <xref ref-type="fig" rid="F8">8</xref> for geographical distribution of each species).</p><table-wrap id="T1" position="float" orientation="portrait"><label>Table 1.</label><caption><p>Male characters of high-altitude <italic><tp:taxon-name><tp:taxon-name-part taxon-name-part-type="genus" reg="Hyalella">Hyalella</tp:taxon-name-part></tp:taxon-name></italic> species from Argentina. Key: A1: Antenna 1; A2: Antenna 2; G1: Gnathopod 1; G2: Gnathopod 2; U1: Uropod 1; U3: Uropod 3.</p></caption><table id="TID0EQCAG" rules="all"><tbody><tr><th rowspan="1" colspan="1">Characters</th><th rowspan="1" colspan="1"><italic><tp:taxon-name><tp:taxon-name-part taxon-name-part-type="genus" reg="Hyalella">H.</tp:taxon-name-part><tp:taxon-name-part taxon-name-part-type="species" reg="puna">puna</tp:taxon-name-part></tp:taxon-name></italic> sp. n.</th><th rowspan="1" colspan="1"><italic><tp:taxon-name><tp:taxon-name-part taxon-name-part-type="genus" reg="Hyalella">H.</tp:taxon-name-part><tp:taxon-name-part taxon-name-part-type="species" reg="kochi">kochi</tp:taxon-name-part></tp:taxon-name></italic> González &amp; Watling, 2001</th><th rowspan="1" colspan="1"><italic><tp:taxon-name><tp:taxon-name-part taxon-name-part-type="genus" reg="Hyalella">H.</tp:taxon-name-part><tp:taxon-name-part taxon-name-part-type="species" reg="fossamancinii">fossamancinii</tp:taxon-name-part></tp:taxon-name></italic> Cavalieri, 1959</th></tr><tr><td rowspan="1" colspan="1">A1: articles of flagellum</td><td rowspan="1" colspan="1">9–10</td><td rowspan="1" colspan="1">9</td><td rowspan="1" colspan="1">9–10</td></tr><tr><td rowspan="1" colspan="1">A2: articles of flagellum</td><td rowspan="1" colspan="1">10–14</td><td rowspan="1" colspan="1">11</td><td rowspan="1" colspan="1">9–14</td></tr><tr><td rowspan="1" colspan="1">Body length (mm)</td><td rowspan="1" colspan="1">7.79 (mean)</td><td rowspan="1" colspan="1">6.9</td><td rowspan="1" colspan="1">9.42</td></tr><tr><td rowspan="1" colspan="1">G1: comb-scales on propodus</td><td rowspan="1" colspan="1">present</td><td rowspan="1" colspan="1">present</td><td rowspan="1" colspan="1">absent</td></tr><tr><td rowspan="1" colspan="1">G1: setae on inner face</td><td rowspan="1" colspan="1">7</td><td rowspan="1" colspan="1">7</td><td rowspan="1" colspan="1">more than 10</td></tr><tr><td rowspan="1" colspan="1">U1: curved seta on inner ramus</td><td rowspan="1" colspan="1">absent</td><td rowspan="1" colspan="1">present</td><td rowspan="1" colspan="1">absent</td></tr><tr><td rowspan="1" colspan="1">Sternal gills on pereionites</td><td rowspan="1" colspan="1">II–VII</td><td rowspan="1" colspan="1">III–VII</td><td rowspan="1" colspan="1">III–VII</td></tr><tr><td rowspan="1" colspan="1">Telson: simple apical setae</td><td rowspan="1" colspan="1">2–4 long</td><td rowspan="1" colspan="1">2 long</td><td rowspan="1" colspan="1">12 short</td></tr><tr><td rowspan="1" colspan="1">Dorsoposterior flanges on pleonites I–III</td><td rowspan="1" colspan="1">present</td><td rowspan="1" colspan="1">absent</td><td rowspan="1" colspan="1">absent</td></tr><tr><td rowspan="1" colspan="1">Maxilla 1: palp length</td><td rowspan="1" colspan="1">reaching almost half of the distance between base of palp and base of setae on outer plate</td><td rowspan="1" colspan="1">reaching less than a third of the distance between base of palp and base of setae on outer plate</td><td rowspan="1" colspan="1">reaching more than half the distance between base of palp and base of setae on outer plate</td></tr><tr><td rowspan="1" colspan="1">Maxilla 2: strong paposerrate setae on inner plate</td><td rowspan="1" colspan="1">2</td><td rowspan="1" colspan="1">1</td><td rowspan="1" colspan="1">1</td></tr><tr><td rowspan="1" colspan="1">U3: proportion between length of ramus and peduncle</td><td rowspan="1" colspan="1">outer ramus shorter than peduncle</td><td rowspan="1" colspan="1">subequal</td><td rowspan="1" colspan="1">outer ramus shorter than peduncle</td></tr><tr><td rowspan="1" colspan="1">Distribution</td><td rowspan="1" colspan="1">Salta province: La Poma department, peatbog close to Santa Rosa de los Pastos Grandes (4,400 m). Jujuy province: Cuenca Pozuelos, Pocitos (3,650 m).</td><td rowspan="1" colspan="1">Jujuy province: La Quiaca, Yavi Chico River (3,432 m); reservoir near Escuela Agrotécnica in Humahuaca, (2,998 m); Tilcara, a lake north from Tilcara, near Rio Grande, (2,503 m). Tucumán province: Los Sosa River on Route 307 in the direction of Tucumán with Tafí del Valle (1,855m)</td><td rowspan="1" colspan="1">San Juan province: Bramadero River, Santa Cruz River (3,500 m), Las Arenas lagoon, Valle Hermoso River, Patillos River.</td></tr></tbody></table></table-wrap><fig id="F7" position="float" orientation="portrait"><object-id xmlns:xlink="http://www.w3.org/1999/xlink" content-type="doi" xlink:type="simple">10.3897/zookeys.865.32878.figure7</object-id><object-id xmlns:xlink="http://www.w3.org/1999/xlink" content-type="arpha" xlink:type="simple">7a79c742-1be2-4083-ad40-4ae2bc7e8bff</object-id><label>Figure 7.</label><caption><p><italic><tp:taxon-name><tp:taxon-name-part taxon-name-part-type="genus" reg="Hyalella">Hyalella</tp:taxon-name-part><tp:taxon-name-part taxon-name-part-type="species" reg="puna">puna</tp:taxon-name-part></tp:taxon-name></italic> sp. n., male paratype, habitus.</p></caption><graphic xmlns:xlink="http://www.w3.org/1999/xlink" xlink:href="zookeys-865-087-g007.jpg" position="float" orientation="portrait" xlink:type="simple" id="oo_319065.jpg"><uri content-type="original_file" xlink:type="simple">https://binary.pensoft.net/fig/319065</uri></graphic></fig><fig id="F8" position="float" orientation="portrait"><object-id xmlns:xlink="http://www.w3.org/1999/xlink" content-type="doi" xlink:type="simple">10.3897/zookeys.865.32878.figure8</object-id><object-id xmlns:xlink="http://www.w3.org/1999/xlink" content-type="arpha" xlink:type="simple">d500ac8d-602e-437f-8b1e-6c24acc151ee</object-id><label>Figure 8.</label><caption><p>Distribution map of <italic><tp:taxon-name><tp:taxon-name-part taxon-name-part-type="genus" reg="Hyalella">Hyalella</tp:taxon-name-part><tp:taxon-name-part taxon-name-part-type="species" reg="kochi">kochi</tp:taxon-name-part></tp:taxon-name></italic>, <italic><tp:taxon-name><tp:taxon-name-part taxon-name-part-type="genus" reg="Hyalella">H.</tp:taxon-name-part><tp:taxon-name-part taxon-name-part-type="species" reg="fossamancinii">fossamancinii</tp:taxon-name-part></tp:taxon-name></italic>, and <italic><tp:taxon-name><tp:taxon-name-part taxon-name-part-type="genus" reg="Hyalella">H.</tp:taxon-name-part><tp:taxon-name-part taxon-name-part-type="species" reg="puna">puna</tp:taxon-name-part></tp:taxon-name></italic> sp. n. in northwestern Argentina within a biogeographic scheme.</p></caption><graphic xmlns:xlink="http://www.w3.org/1999/xlink" xlink:href="zookeys-865-087-g008.jpg" position="float" orientation="portrait" xlink:type="simple" id="oo_319066.jpg"><uri content-type="original_file" xlink:type="simple">https://binary.pensoft.net/fig/319066</uri></graphic></fig><!--PageBreak --></tp:treatment-sec><tp:treatment-sec sec-type="distribution" id="SECID0E5XAE"><title>Ecological and distribution remarks.</title><p>The type locality of <italic><tp:taxon-name><tp:taxon-name-part taxon-name-part-type="genus" reg="Hyalella">Hyalella</tp:taxon-name-part><tp:taxon-name-part taxon-name-part-type="species" reg="puna">puna</tp:taxon-name-part></tp:taxon-name></italic> sp. n. is within the Pastos Grandes sub-basin, an area with 90–100 mm total annual rainfall (<xref ref-type="bibr" rid="B16">Nieto et al. 2016</xref>). This sub-basin belongs to the “Cuenca Cerrada de la Puna” basin (<xref ref-type="bibr" rid="B16">Nieto et al. 2016</xref>). The benthic fauna of the Puna wetlands in Argentina and Chile consists mostly of undetermined <italic><tp:taxon-name><tp:taxon-name-part taxon-name-part-type="genus" reg="Hyalella">Hyalella</tp:taxon-name-part></tp:taxon-name></italic> species (<xref ref-type="bibr" rid="B20">Scott et al. 2015</xref>, <xref ref-type="bibr" rid="B18">Rodrigues Capítulo et al. 2014</xref>, <xref ref-type="bibr" rid="B16">Nieto et al. 2016</xref>). In these high Andean wetlands, the macroinvertebrate communities have varying tolerances to different ranges of salinities. Electric conductivity was the second main characteristic associated to compositional changes of the benthic macroinvertebrate communities (<xref ref-type="bibr" rid="B17">Nieto et al. 2017</xref>); thus, decreases in the abundance, taxonomic richness, and diversity of various zoobenthic taxa have been attributed to an increase of salinity and conductivity (<xref ref-type="bibr" rid="B18">Rodrigues Capítulo et al. 2014</xref>). However, the data reported for physicochemical parameters here (Pozuelos basin, <abbrev xmlns:xlink="http://www.w3.org/1999/xlink" content-type="institution" xlink:title="Crustaceans Collection of Fundación Miguel Lillo, Tucumán, Argentina" id="ABBRID0ESZAE" xlink:type="simple">FML</abbrev>-CRUST 01200) and in previous studies of Puna wetlands from northwestern Argentina (<xref ref-type="bibr" rid="B20">Scott et al. 2015</xref>; <xref ref-type="bibr" rid="B18">Rodrigues Capítulo et al. 2014</xref>; <xref ref-type="bibr" rid="B16">Nieto et al. 2016</xref>) have shown that <italic><tp:taxon-name><tp:taxon-name-part taxon-name-part-type="genus" reg="Hyalella">Hyalella</tp:taxon-name-part></tp:taxon-name></italic> species are generally more tolerant to greater salinity and conductivity levels (191.15 to 2,203 μS/cm approx.) than other taxa.</p><!--PageBreak --><p>Little is known about the distribution of benthic macroinvertebrates at high altitudes of the Andean region. <italic><tp:taxon-name><tp:taxon-name-part taxon-name-part-type="genus" reg="Hyalella">Hyalella</tp:taxon-name-part><tp:taxon-name-part taxon-name-part-type="species" reg="puna">puna</tp:taxon-name-part></tp:taxon-name></italic> sp. n. is known only from high altitude areas, and occurs mostly within the biogeographic Puna province. In Argentina, the new species represents the third record for the genus at altitudes greater than 2,000 m a.s.l., after <italic><tp:taxon-name><tp:taxon-name-part taxon-name-part-type="genus" reg="Hyalella">H.</tp:taxon-name-part><tp:taxon-name-part taxon-name-part-type="species" reg="kochi">kochi</tp:taxon-name-part></tp:taxon-name></italic> and <italic><tp:taxon-name><tp:taxon-name-part taxon-name-part-type="genus" reg="Hyalella">H.</tp:taxon-name-part><tp:taxon-name-part taxon-name-part-type="species" reg="fossamancinii">fossamancinii</tp:taxon-name-part></tp:taxon-name></italic> (<xref ref-type="bibr" rid="B10">Dos Santos et al. 2008</xref>, <xref ref-type="bibr" rid="B12">González 2003</xref>), and the first record above 4,000 m a.s.l.</p><p>If the distribution of the new species is included in a previous panbiogeographic analysis of <italic><tp:taxon-name><tp:taxon-name-part taxon-name-part-type="genus" reg="Hyalella">Hyalella</tp:taxon-name-part></tp:taxon-name></italic> species (<xref ref-type="bibr" rid="B9">De Los Ríos Escalante et al. 2012</xref>), it is consistent with the ‘Central Andes’generalized track. The latter includes inland waters from central Argentina (31°S) to northern Chile (18–26°S). The species assigned to this track are <italic><tp:taxon-name><tp:taxon-name-part taxon-name-part-type="genus" reg="Hyalella">H.</tp:taxon-name-part><tp:taxon-name-part taxon-name-part-type="species" reg="fossamancinii">fossamancinii</tp:taxon-name-part></tp:taxon-name></italic> and <italic><tp:taxon-name><tp:taxon-name-part taxon-name-part-type="genus" reg="Hyalella">H.</tp:taxon-name-part><tp:taxon-name-part taxon-name-part-type="species" reg="kochi">kochi</tp:taxon-name-part></tp:taxon-name></italic> (<xref ref-type="bibr" rid="B9">De Los Ríos Escalante et al. 2012</xref>).</p></tp:treatment-sec><ref-list><ref id="B26"><mixed-citation xmlns:xlink="http://www.w3.org/1999/xlink" xlink:type="simple"><person-group><name name-style="western"><surname>Watling</surname><given-names>L</given-names></name></person-group> (<year>1993</year>) <article-title>Functional morphology of the amphipod.</article-title><source>Journal of Natural History</source><volume>27</volume>: <fpage>837</fpage>–<lpage>849</lpage>. <ext-link xlink:type="simple" ext-link-type="doi" xlink:href="10.1080/00222939300770511">https://doi.org/10.1080/00222939300770511</ext-link></mixed-citation></ref><ref id="B19"><mixed-citation xmlns:xlink="http://www.w3.org/1999/xlink" xlink:type="simple"><person-group><name name-style="western"><surname>Ruffo</surname><given-names>S</given-names></name></person-group> (<year>1973</year>) <article-title>Contributo alla revisione del genere <italic><tp:taxon-name><tp:taxon-name-part taxon-name-part-type="genus">Bogidiella</tp:taxon-name-part></tp:taxon-name></italic> Hertzog (<tp:taxon-name><tp:taxon-name-part taxon-name-part-type="subphylum">Crustacea</tp:taxon-name-part></tp:taxon-name>, <tp:taxon-name><tp:taxon-name-part taxon-name-part-type="order">Amphipoda</tp:taxon-name-part></tp:taxon-name>, <tp:taxon-name><tp:taxon-name-part taxon-name-part-type="family">Gammaridae</tp:taxon-name-part></tp:taxon-name>).</article-title><source>Bolletino dell’ Istituto di Entomologia della Università degli Studi di Bologna</source><volume>31</volume>: <fpage>49</fpage>–<lpage>77</lpage>.</mixed-citation></ref><ref id="B16"><mixed-citation xmlns:xlink="http://www.w3.org/1999/xlink" xlink:type="simple"><person-group><name name-style="western"><surname>Nieto</surname><given-names>C</given-names></name><name name-style="western"><surname>Malizia</surname><given-names>A</given-names></name><name name-style="western"><surname>Carilla</surname><given-names>J</given-names></name><name name-style="western"><surname>Izquierdo</surname><given-names>A</given-names></name><name name-style="western"><surname>Rodríguez</surname><given-names>J</given-names></name><name name-style="western"><surname>Cuello</surname><given-names>S</given-names></name><name name-style="western"><surname>Zannier</surname><given-names>M</given-names></name><name name-style="western"><surname>Grau</surname><given-names>HR</given-names></name></person-group> (<year>2016</year>) <article-title>Patrones espaciales en comunidades de macroinvertebrados acuáticos de la Puna Argentina.</article-title><source>Revista de Biología Tropical</source><volume>64</volume>(<issue>2</issue>): <fpage>747</fpage>–<lpage>762</lpage>. <ext-link xlink:type="simple" ext-link-type="doi" xlink:href="10.15517/rbt.v64i2.18801">https://doi.org/10.15517/rbt.v64i2.18801</ext-link></mixed-citation></ref><ref id="B20"><mixed-citation xmlns:xlink="http://www.w3.org/1999/xlink" xlink:type="simple"><person-group><name name-style="western"><surname>Scott</surname><given-names>S</given-names></name><name name-style="western"><surname>Dorador</surname><given-names>C</given-names></name><name name-style="western"><surname>Oyanedel</surname><given-names>JP</given-names></name><name name-style="western"><surname>Tobar</surname><given-names>I</given-names></name><name name-style="western"><surname>Hengst</surname><given-names>M</given-names></name><name name-style="western"><surname>Maya</surname><given-names>G</given-names></name><name name-style="western"><surname>Harrod</surname><given-names>C</given-names></name><name name-style="western"><surname>Vila</surname><given-names>I</given-names></name></person-group> (<year>2015</year>) <article-title>Microbial diversity and trophic components of two high altitude wetlands of the Chilean Altiplano.</article-title><source>Gayana</source><volume>79</volume>: <fpage>45</fpage>–<lpage>56</lpage>. <ext-link xlink:type="simple" ext-link-type="doi" xlink:href="10.4067/s0717-65382015000100006">https://doi.org/10.4067/s0717-65382015000100006</ext-link></mixed-citation></ref><ref id="B18"><mixed-citation xmlns:xlink="http://www.w3.org/1999/xlink" xlink:type="simple"><person-group><name name-style="western"><surname>Rodrigues Capítulo</surname><given-names>A</given-names></name><name name-style="western"><surname>Spaccesi</surname><given-names>F</given-names></name><name name-style="western"><surname>Armendáriz</surname><given-names>L</given-names></name></person-group> (<year>2014</year>) <article-title>Stream zoobenthos under extreme conditions in the High Andean Plateau of Argentina (South America).</article-title><source>Journal of Arid Environments</source><volume>108</volume>: <fpage>38</fpage>–<lpage>42</lpage>. <ext-link xlink:type="simple" ext-link-type="doi" xlink:href="10.1016/j.jaridenv.2014.04.008">https://doi.org/10.1016/j.jaridenv.2014.04.008</ext-link></mixed-citation></ref><ref id="B17"><mixed-citation xmlns:xlink="http://www.w3.org/1999/xlink" xlink:type="simple"><person-group><name name-style="western"><surname>Nieto</surname><given-names>C</given-names></name><name name-style="western"><surname>Dos Santos</surname><given-names>D</given-names></name><name name-style="western"><surname>Izquierdo</surname><given-names>A</given-names></name><name name-style="western"><surname>Rodríguez</surname><given-names>J</given-names></name><name name-style="western"><surname>Grau</surname><given-names>HR</given-names></name></person-group> (<year>2017</year>) <article-title>Modelling beta diversity of aquatic macroinvertebrates in High Andean wetlands.</article-title><source>Journal of Limnology</source><volume>76</volume>(<issue>3</issue>): <fpage>555</fpage>–<lpage>570</lpage>. <ext-link xlink:type="simple" ext-link-type="doi" xlink:href="10.4081/jlimnol.2017.1600">https://doi.org/10.4081/jlimnol.2017.1600</ext-link></mixed-citation></ref><ref id="B10"><mixed-citation xmlns:xlink="http://www.w3.org/1999/xlink" xlink:type="simple"><person-group><name name-style="western"><surname>Dos Santos</surname><given-names>ALF</given-names></name><name name-style="western"><surname>Araujo</surname><given-names>PB</given-names></name><name name-style="western"><surname>Bond-Buckup</surname><given-names>G</given-names></name></person-group> (<year>2008</year>) <article-title>New species and new reports of <italic><tp:taxon-name><tp:taxon-name-part taxon-name-part-type="genus">Hyalella</tp:taxon-name-part></tp:taxon-name></italic> (<tp:taxon-name><tp:taxon-name-part taxon-name-part-type="subphylum">Crustacea</tp:taxon-name-part></tp:taxon-name>, <tp:taxon-name><tp:taxon-name-part taxon-name-part-type="order">Amphipoda</tp:taxon-name-part></tp:taxon-name>, <tp:taxon-name><tp:taxon-name-part taxon-name-part-type="family">Dogielinotidae</tp:taxon-name-part></tp:taxon-name>) from Argentina.</article-title><source>Zootaxa</source><volume>1760</volume>: <fpage>24</fpage>–<lpage>36</lpage>.</mixed-citation></ref><ref id="B12"><mixed-citation xmlns:xlink="http://www.w3.org/1999/xlink" xlink:type="simple"><person-group><name name-style="western"><surname>González</surname><given-names>ER</given-names></name></person-group> (<year>2003</year>) <article-title>The freshwater amphipods <italic><tp:taxon-name><tp:taxon-name-part taxon-name-part-type="genus">Hyalella</tp:taxon-name-part></tp:taxon-name></italic> Smith, 1874 in Chile (<tp:taxon-name><tp:taxon-name-part taxon-name-part-type="subphylum">Crustacea</tp:taxon-name-part></tp:taxon-name>: <tp:taxon-name><tp:taxon-name-part taxon-name-part-type="order">Amphipoda</tp:taxon-name-part></tp:taxon-name>).</article-title><source>Revista Chilena de Historia Natural</source><volume>76</volume>(<issue>4</issue>): <fpage>623</fpage>–<lpage>637</lpage>. <ext-link xlink:type="simple" ext-link-type="doi" xlink:href="10.4067/s0716-078x2003000400007">https://doi.org/10.4067/s0716-078x2003000400007</ext-link></mixed-citation></ref><ref id="B9"><mixed-citation xmlns:xlink="http://www.w3.org/1999/xlink" xlink:type="simple"><person-group><name name-style="western"><surname>De Los Ríos-Escalante</surname><given-names>P</given-names></name><name name-style="western"><surname>Morrone</surname><given-names>JJ</given-names></name><name name-style="western"><surname>Rivera</surname><given-names>R</given-names></name></person-group> (<year>2012</year>) <article-title>Distributional patterns of the South American species of <italic><tp:taxon-name><tp:taxon-name-part taxon-name-part-type="genus">Hyalella</tp:taxon-name-part></tp:taxon-name></italic> (<tp:taxon-name><tp:taxon-name-part taxon-name-part-type="order">Amphipoda</tp:taxon-name-part></tp:taxon-name>: <tp:taxon-name><tp:taxon-name-part taxon-name-part-type="family">Hyalellidae</tp:taxon-name-part></tp:taxon-name>).</article-title><source>Gayana</source><volume>76</volume>(<issue>2</issue>): <fpage>153</fpage>–<lpage>161</lpage>. <ext-link xlink:type="simple" ext-link-type="doi" xlink:href="10.4067/s0717-65382012000300008">https://doi.org/10.4067/s0717-65382012000300008</ext-link></mixed-citation></ref></ref-list></tp:taxon-treatment>
